# Supplementary material for: The Design and Synthesis of a New Series of 1,2,3-Triazole-Cored Structures Tethering Aryl Urea and Their Highly Selective Cytotoxicity toward HepG2
Source: Pharmaceuticals (Basel). 2022 Apr 20;15(5):504. doi: 10.3390/ph15050504 (PMC9147274; doi:10.3390/ph15050504)
Supplement: Supplementary file 1 [file pharmaceuticals-15-00504-s001.zip]

Archive with 1 entries (1 files):
- pharmaceuticals-1632951-supplementary.pdf
